# Supplementary material for: Evaluation of Multidrug-Resistant P. aeruginosa in Healthcare Facility Water Systems
Source: Antibiotics (Basel). 2021 Dec 7;10(12):1500. doi: 10.3390/antibiotics10121500 (PMC8698422; doi:10.3390/antibiotics10121500)
Supplement: Supplementary file 1 [file antibiotics-10-01500-s001.zip]

Archive with 1 entries (1 files):
- antibiotics-1447227-supplementary.pdf
